# Supplementary material for: Breast Cancer Incidence in Sjögren Syndrome Patients
Source: J Clin Med. 2025 May 16;14(10):3500. doi: 10.3390/jcm14103500 (PMC12111816; doi:10.3390/jcm14103500)
Supplement: Supplementary file 1 [file jcm-14-03500-s001.zip]

Archive with 1 entries (1 files):
- jcm-3579070-supplementary.pdf
